# Supplementary material for: Pulmonary Pharmacokinetics of Antibody and Antibody Fragments Following Systemic and Local Administration in Mice
Source: Pharmaceutics. 2024 Sep 27;16(10):1259. doi: 10.3390/pharmaceutics16101259 (PMC11510323; doi:10.3390/pharmaceutics16101259)
Supplement: Supplementary file 1 [file pharmaceutics-16-01259-s001.zip]

Archive with 1 entries (1 files):
- pharmaceutics-3140579-supplementary.pdf
